# Supplementary material for: Left Atrial Appendage Occlusion versus Novel Oral Anticoagulation for Stroke Prevention in Atrial Fibrillation—One-Year Survival
Source: J Clin Med. 2023 Oct 23;12(20):6693. doi: 10.3390/jcm12206693 (PMC10607551; doi:10.3390/jcm12206693)
Supplement: Supplementary file 1 [file jcm-12-06693-s001.zip]

Archive with 1 entries (1 files):
- jcm-2572115-supplementary.pdf
